# Supplementary material for: Automatic Osteoporosis Screening System Using Radiomics and Deep Learning from Low-Dose Chest CT Images
Source: Bioengineering (Basel). 2024 Jan 2;11(1):50. doi: 10.3390/bioengineering11010050 (PMC10813496; doi:10.3390/bioengineering11010050)
Supplement: Supplementary file 1 [file bioengineering-11-00050-s001.zip]

Archive with 1 entries (1 files):
- bioengineering-2769600-supplementary.pdf
